# Supplementary material for: Five Post-Translational Modification Residues of CmPT2 Play Key Roles in Yeast and Rice
Source: Int J Mol Sci. 2023 Jan 19;24(3):2025. doi: 10.3390/ijms24032025 (PMC9953561; doi:10.3390/ijms24032025)
Supplement: Supplementary file 1 [file ijms-24-02025-s001.zip]

Archive with 6 entries (6 files):
- Supplementary Figure S1.tif
- Supplementary Figure S2.tif
- supplementary figures.pdf
- Supplementary Table S1.xlsx
- Supplementary Table S2.xlsx
- Supplementary Table S3.xlsx
